# Supplementary material for: Sleep and dementia: Assessing established dementia‐related factors using multivariable Mendelian randomization
Source: Alzheimers Dement. 2026 Jun 15;22(6):e71592. doi: 10.1002/alz.71592 (PMC13269015; doi:10.1002/alz.71592)
Supplement: Supplementary file 1 — Supporting Information: alz71592‐sup‐0001‐SupMat.xlsx [file ALZ-22-e71592-s001.xlsx]

## Sheet: Content
Supplementary materials
Table S1. Reasons for exclusion of previously identified studies during the selection process for Table 1
Table S2. Description of the genetic instruments associated with sleep phenotypes and different types of dementia
Table S3. Number of genetic instruments for insomnia and each covariate phenotype, and final SNP sets included in the MVMR analyses
Table S4. F statistics of instrumental variables (IVs).
Table S5. Genetic variants used as instrumental variables for self-reported daytime napping.
Table S6. Genetic variants used as instrumental variables for self-reported daytime sleepiness.
Table S7. Genetic variants used as instrumental variables for self-reported sleep duration.
Table S8. Genetic variants used as instrumental variables for self-reported insomnia.
Table S9. Genetic variants used as instrumental variables for self-reported chronotype.
Table S10. The results of MR analyses using the Outlier-corrected method in MR-PRESSO with the results of the original MR analyses.
Table S11. Cochran’s Q tests for heterogeneity from MR-IVW and MR-Egger analyses of sleep phenotypes and dementia.
Table S12. MR-Egger intercept tests for horizontal pleiotropy from MR analysis of sleep phenotypes and dementia.
Table S13. Mendelian randomisation results of causal effects between Sleep and Dementia with Lewy bodies/Dementia due to Parkinsons disease/Parkinson's disease.
Table S14. Power calculations
Figure S1 Study workflow IV selection for main analysis of (a)the effect of sleep on dementia and (b)the effect of dementia on sleep
Figure S2. Scatter plot of SNPs impacts on sleep phenotypes and dementia.
Figure S3. Forest plots depicting the results of sensitivity analyses using a leave-one-out approach to assess the influence of sleep phenotypes on dementia.
Figure S4. Funnel plot for dementia regarding sleep phenotypes.
Figure S5. Forest plot on the associations of insomnia with early-onset AD and late-onset AD.
Figure S6. Multivariable Mendelian randomization analysis of insomnia and late-onset Alzheimer’s disease.
Figure S7. Forest plot on the associations between dementia’s instrumental variables and (a) sleep duration; and (b) daytime napping, daytime sleepiness, insomnia and chronotype, using instrumental variables selected at the conventional genome-wide significance threshold (P < 5 × 10−8) and the more relaxed threshold (P < 5 × 10−6).
Figure S8. Forest plot on the associations between dementia’s instrumental variables and (a) sleep duration; and (b) daytime napping, daytime sleepiness, insomnia and chronotype, using instrumental variables selected at the more relaxed threshold (P < 5×10−6), excluding the APOE region.

## Sheet: Table S1
Table S1. Reasons for exclusion of previously identified studies during the selection process for Table 1
	Authors	Year	Jounal	Title	Included	Reason for exclusion
1	Li T et al.	2026	Alzheimer’s & Dementia	Associations between sleep disturbance and cerebrospinal fluid Abeta, and shared proteomic signatures in Alzheimer's disease	NO	MR not used to assess causal effect of sleep on dementia; MR only applied to protein outcomes (mechanistic analysis)
2	Chen Z-h et al.	2026	Medicine (Baltimore)	Causality between noise pollution and Alzheimer disease: A Mendelian randomization analysis	NO	Exposure (noise pollution) is not one of the sleep traits of interest (daytime napping, daytime sleepiness, sleep duration, insomnia, or chronotype)
3	Hou X et al.	2026	Frontiers in Medicine	Mendelian randomization studies on the causal relationship between insomnia and disease	NO	Review article (not original MR study)
4	Yu H et al.	2026	medRxiv [Preprint]	Lack of genetic evidence for a role of SLC25A46 in alpha-synucleinopathies	NO	Exposure (gene expression) is not one of the sleep traits of interest (daytime napping, daytime sleepiness, sleep duration, insomnia, or chronotype)
5	Wang Z et al.	2026	Medicine (Baltimore)	Evaluating the causal connections between sleep duration and disease prevalence: A comprehensive systematic review and meta-analysis of Mendelian randomization studies	NO	Systematic review and meta-analysis (not original MR study)
6	Du Y et al.	2025	Curr Issues Mol Biol	Genetic Evidence Prioritizes Neurocognitive Decline as a Causal Driver of Sleep Disturbances: A Multi-Omics Analysis Identifying Causal Genes and Therapeutic Targets	NO	Reverse MR direction (cognition → sleep), not sleep → dementia
7	Hu W et al.	2025	Medicine (Baltimore)	Rapid eye movement sleep behavior disorder (RBD) and neurodegenerative diseases: A bidirectional 2-sample Mendelian randomization study	NO	Exposure (RBD) is not one of the sleep traits of interest (daytime napping, daytime sleepiness, sleep duration, insomnia, or chronotype)
8	Liu H et al.	2025	Psychiatry Research	The interactive effects of low testosterone and sleep insufficiency on cognitive impairment: Evidence from the NHANES 2011-2014	NO	Not a formal MR study; primarily observational (NHANES), MR not main design
9	Li X et al.	2025	Frontiers in Neurology	Causal factors for migraine in Mendelian randomization studies: a systematic review and meta-analysis	NO	Systematic review and meta-analysis (not original MR study)
10	Guo Y.	2025	PLoS One	Mendelian randomization study of self-reported long sleep duration, short sleep duration, and insomnia and cognitive function	YES
11	MULTI study	2025	medRxiv [Preprint]	Sleep chart of biological aging clocks across organs and omics	NO	Not a primary MR study; MR is not the main analytical approach and does not assess sleep traits on dementia outcomes
12	He K et al.	2025	Medicine (Baltimore)	The rise of Mendelian randomization for exploring disease causality: A bibliometric analysis based on CiteSpace	NO	Bibliometric analysis (not an original MR study)
13	Gao P-Y et al.	2026	Journal of Advanced Research	Genetic mechanisms, brain structures, and peripheral biomarkers mediate the relationship between physical frailty and neuropsychiatric disorders	NO	Exposure (physical frailty) is not one of the sleep traits of interest (daytime napping, daytime sleepiness, sleep duration, insomnia, or chronotype)
14	Zhu H et al.	2025	Int J Mol Sci	Evaluating the Bidirectional Causal Effects of Alzheimer's Disease Across Multiple Conditions: A Systematic Review and Meta-Analysis of Mendelian Randomization Studies	NO	Review article (systematic review and meta-analysis of MR studies)
15	Kong JT	2025	Biomed Environ Sci	Role of the Gut-Brain Axis in Chronotype-Driven Alzheimer's Disease: A Mendelian Randomization Study	NO	Although chronotype is a sleep trait of interest, the study primarily focuses on mediation analysis involving gut microbiota and brain imaging phenotypes rather than a direct Mendelian randomization analysis of sleep traits on dementia
16	Xu Q-H et al.	2025	Parkinsonism Relat Disord	Reassessing the role of amyloid in isolated REM sleep behavior disorder	NO	Exposure (amyloid-beta) is not one of the sleep traits of interest (daytime napping, daytime sleepiness, sleep duration, insomnia, or chronotype)
17	Gu S-C et al.	2025	Journal of Affective Disorders	The human cerebral cortex morphology in neuropsychiatric disorders: A causal inference based on Mendelian Randomization	NO	Exposure (brain morphology) is not one of the sleep traits of interest (daytime napping, daytime sleepiness, sleep duration, insomnia, or chronotype)
18	Liu C et al.	2025	Frontiers in Aging Neuroscience	Role of metabolic characteristics in the co-occurrence of insomnia, Alzheimer's disease, and Parkinson's disease: a Mendelian randomization study	NO	Sleep trait (insomnia) is analyzed as an outcome rather than the exposure of interest
19	Dong Y et al.	2025	Journal of Affective Disorders	Modifiable lifestyle factors influencing neurological and psychiatric disorders mediated by structural brain reserve: An observational and Mendelian randomization study	NO	Sleep variables are part of broader lifestyle exposures, not specifically analyzed as primary exposures of interest
20	Guo T	2025	Int Arch Allergy Immunol	The Lung-Brain Axis: Genetic Evidence for Causal Effects of Asthma, Allergic Rhinitis, and Chronic Rhinosinusitis on Brain Structure	NO	Exposure (asthma, allergic rhinitis, and chronic rhinosinusitis) is not one of the sleep traits of interest (daytime napping, daytime sleepiness, sleep duration, insomnia, or chronotype)
21	Xu Y et al.	2024	J Prev Alzheimers Dis	Quantifying Personalized Shift-Work Molecular Portraits Underlying Alzheimer's Disease through Computational Biology	NO	Exposure (shift work) is not one of the sleep traits of interest (daytime napping, daytime sleepiness, sleep duration, insomnia, or chronotype)
22	Li M et al.	2025	Journal of Affective Disorders	Associations between post-traumatic stress disorder and neurological disorders: A genetic correlation and Mendelian randomization study	NO	Exposure (PTSD) is not one of the sleep traits of interest (daytime napping, daytime sleepiness, sleep duration, insomnia, or chronotype)
23	Cavaillès C et al.	2024	J Am Heart Assoc	Causal Associations of Sleep Apnea With Alzheimer Disease and Cardiovascular Disease: A Bidirectional Mendelian Randomization Analysis	NO	Exposure (sleep apnea) is not one of the sleep traits of interest (daytime napping, daytime sleepiness, sleep duration, insomnia, or chronotype)
24	Gao Y		Sleep	Snoring and risk of dementia: a prospective cohort and Mendelian randomization study	NO	Exposure (Snoring) is not one of the sleep traits of interest (daytime napping, daytime sleepiness, sleep duration, insomnia, or chronotype)
25	Wen J et al.	2024	Nature Aging	The genetic architecture of biological age in nine human organ systems	NO	Sleep traits are not the primary exposure of interest and dementia outcomes are not directly assessed
26	Xiang W et al.	2024	Sleep Medicine	Causal relationship between sleep disorders and the risk of Alzheimer's disease: A Mendelian randomization study	YES
27	Jansen R et al.	2024	Molecular Psychiatry	The metabolome-wide signature of major depressive disorder	NO	Exposure (metabolites) is not one of the sleep traits of interest (daytime napping, daytime sleepiness, sleep duration, insomnia, or chronotype), and the outcome is major depressive disorder rather than dementia or Alzheimer’s disease.
28	Zhang Z et al.	2024	BMC Psychiatry	Associations between breakfast skipping and outcomes in neuropsychiatric disorders, cognitive performance, and frailty: a Mendelian randomization study	NO	Exposure (breakfast skipping) is not one of the sleep traits of interest (daytime napping, daytime sleepiness, sleep duration, insomnia, or chronotype)
29	Zhan Z-Q et al.	2024	J Psychiatr Res	Gastroesophageal reflux disease with 6 neurodegenerative and psychiatric disorders: Genetic correlations, causality, and potential molecular mechanisms	NO	Exposure (GERD) is not one of the sleep traits of interest (daytime napping, daytime sleepiness, sleep duration, insomnia, or chronotype)
30	Guo C et al.	2024	Neurology	Sleep Characteristics and Risk of Stroke and Dementia: An Observational and Mendelian Randomization Study	YES
31	Xiong Y et al.	2024	Psychiatry Research	Impact of sleep duration and sleep disturbances on the incidence of dementia and Alzheimer's disease: A 10-year follow-up study	YES
32	Sambou ML et al.	2024	Journal of Affective Disorders	Associations between sleep-behavioral traits and healthspan: A one-sample Mendelian randomization study based on 388,909 participants of the UK-Biobank	NO	Outcome is healthspan (composite outcome) rather than dementia or Alzheimer’s disease specifically
33	Wang Q et al.	2023	J Evid Based Med	Causal relationship between sleep traits and cognitive impairment: A Mendelian randomization study	NO	Outcome is cognitive impairment and related phenotypes rather than dementia or Alzheimer’s disease
34	Cavaillès C	2023	medRxiv [Preprint]	Causal Associations of Sleep Apnea with Alzheimer's Disease and Cardiovascular Disease: a Bidirectional Mendelian Randomization Analysis	NO	Exposure (sleep apnea) is not one of the sleep traits of interest (daytime napping, daytime sleepiness, sleep duration, insomnia, or chronotype)
35	Gao Y	2023	medRxiv [Preprint]	Snoring and risk of dementia: a prospective cohort and Mendelian randomization study	NO	Exposure (snoring) is not one of the sleep traits of interest (daytime napping, daytime sleepiness, sleep duration, insomnia, or chronotype)
36	Li P et al.	2024	Alzheimer’s & Dementia	Authors' response to: A Mendelian randomization study of Alzheimer's disease and daytime napping	NO	Reply/commentary article (not an original MR study)
37	Ran S et al.	2024	Alzheimer’s & Dementia	A Mendelian randomization study of Alzheimer's disease and daytime napping	YES
38	Huang L-Y et al.	2023	Translational Psychiatry	Associations of cardiovascular risk factors and lifestyle behaviors with neurodegenerative disease: a Mendelian randomization study	NO	Sleep traits are included as part of multiple lifestyle exposures and are not the primary exposures of interest
39	Sun Y et al.	2023	Heart & Lung	Bidirectional relationship between 56 peripheral inflammatory regulators and sleep apnea syndrome: A Mendelian randomization study	NO	Exposure (sleep apnea syndrome) is not one of the sleep traits of interest (daytime napping, daytime sleepiness, sleep duration, insomnia, or chronotype)
40	Pan L et al.	2023	Phenomics	Hidden Genetic Regulation of Human Complex Traits via Brain Isoforms	NO	Exposure (isoform expression) is not one of the sleep traits of interest (daytime napping, daytime sleepiness, sleep duration, insomnia, or chronotype)
41	Ma J et al.	2022	BMC Psychiatry	Association of daytime napping frequency and schizophrenia: a bidirectional two-sample Mendelian randomization study	NO	Outcome is schizophrenia rather than dementia or Alzheimer’s disease
42	Senkevich K et al.	2023	Brain	GALC variants affect galactosylceramidase enzymatic activity and risk of Parkinson's disease	NO	Exposure (galactosylceramidase activity) is not one of the sleep traits of interest (daytime napping, daytime sleepiness, sleep duration, insomnia, or chronotype), and the outcome is Parkinson’s disease rather than dementia or Alzheimer’s disease
43	Bell AS et al.	2022	J Am Heart Assoc	Comparing the Relationships of Genetically Proxied PCSK9 Inhibition With Mood Disorders, Cognition, and Dementia Between Men and Women: A Drug-Target Mendelian Randomization Study	NO	Exposure (genetically proxied PCSK9 inhibition) is not one of the sleep traits of interest (daytime napping, daytime sleepiness, sleep duration, insomnia, or chronotype)
44	Granot-Hershkovitz E et al.	2023	Alzheimer’s & Dementia	Plasma metabolites associated with cognitive function across race/ethnicities affirming the importance of healthy nutrition	NO	Exposure (metabolites and diet) is not one of the sleep traits of interest (daytime napping, daytime sleepiness, sleep duration, insomnia, or chronotype), and the outcome is cognitive function rather than dementia or Alzheimer’s disease
45	Li S et al.	2022	J Alzheimers Dis	Evaluating the Bidirectional Causal Association Between Daytime Napping and Alzheimer's Disease Using Mendelian Randomization	YES
46	Yuan S et al.	2022	BMC Geriatr	Sleep duration, genetic susceptibility, and Alzheimer's disease: a longitudinal UK Biobank-based study	YES
47	Zhang Y-R et al.	2022	Journal of Affective Disorders	Modifiable risk factors for incident dementia and cognitive impairment: An umbrella review of evidence	NO	Umbrella review of systematic reviews and meta-analyses (not an original Mendelian randomization study)
48	Li J et al.	2022	Sleep Medicine	Obstructive sleep apnea and the risk of Alzheimer's disease and Parkinson disease: A Mendelian randomization study OSA, Alzheimer's disease and Parkinson disease	NO	Exposure (obstructive sleep apnea) is not one of the sleep traits of interest (daytime napping, daytime sleepiness, sleep duration, insomnia, or chronotype)
49	Li C et al.	2022	Frontiers in Nutrition	Green Tea Intake and Parkinson's Disease Progression: A Mendelian Randomization Study	NO	Exposure (green tea intake) is not one of the sleep traits of interest (daytime napping, daytime sleepiness, sleep duration, insomnia, or chronotype)
50	Chen D et al.	2022	Frontiers in Genetics	Sleep and Late-Onset Alzheimer's Disease: Shared Genetic Risk Factors, Drug Targets, Molecular Mechanisms, and Causal Effects	YES
51	Grover S et al.	2022	Frontiers in Neurology	Sleep, Pain, and Neurodegeneration: A Mendelian Randomization Study	YES
52	Nassan M et al.	2022	Neuropsychopharmacology	Genetic evidence for a potential causal relationship between insomnia symptoms and suicidal behavior: a Mendelian randomization study	NO	Outcome is suicidal behavior and psychiatric disorders rather than dementia or Alzheimer’s disease
53	Cullell N et al.	2021	Neurobiology of Aging	Sleep/wake cycle alterations as a cause of neurodegenerative diseases: A Mendelian randomization study	YES
54	Bos MM et al.	2021	BMC Medicine	Investigating the relationships between unfavourable habitual sleep and metabolomic traits: evidence from multi-cohort multivariable regression and Mendelian randomization analyses	NO	Outcome (metabolomic traits) is not dementia or Alzheimer’s disease
55	Korologou-Linden R et al.	2021	Human Molecular Genetics	Multi-omics analyses of cognitive traits and psychiatric disorders highlights brain-dependent mechanisms	NO	Exposure (brain-derived gene expression) is not one of the sleep traits of interest (daytime napping, daytime sleepiness, sleep duration, insomnia, or chronotype), and the study focuses on multi-omics mechanisms rather than a dedicated Mendelian randomization analysis of sleep traits on dementia
56	Anderson EL et al.	2020	International Journal of Epidemiology	Is disrupted sleep a risk factor for Alzheimer's disease? Evidence from a two-sample Mendelian randomization analysis	YES
57	Kappelmann N et al.	2021	JAMA Psychiatry	Dissecting the Association Between Inflammation, Metabolic Dysregulation, and Specific Depressive Symptoms: A Genetic Correlation and 2-Sample Mendelian Randomization Study	NO	Exposure (inflammatory markers and metabolic traits) is not one of the sleep traits of interest (daytime napping, daytime sleepiness, sleep duration, insomnia, or chronotype)
58	Andrews SJ et al.	2021	Ann Neurol	Causal Associations Between Modifiable Risk Factors and the Alzheimer's Phenome	YES
59	Huang J et al.	2020	Neurology	Sleep, major depressive disorder, and Alzheimer disease: A Mendelian randomization study	YES
60	Kibinge NK et al.	2020	American Journal of Human Genetics	Characterizing the Causal Pathway for Genetic Variants Associated with Neurological Phenotypes Using Human Brain-Derived Proteome Data	NO	Exposure (brain-derived protein levels) is not one of the sleep traits of interest (daytime napping, daytime sleepiness, sleep duration, insomnia, or chronotype)
61	Henry A	2019	Int J Epidemiol	The relationship between sleep duration, cognition and dementia: a Mendelian randomization study	YES
62	Ligthart S et al.	2018	American Journal of Human Genetics	Genome Analyses of >200,000 Individuals Identify 58 Loci for Chronic Inflammation and Highlight Pathways that Link Inflammation and Complex Disorders	NO	Exposure (C-reactive protein and inflammation-related traits) is not one of the sleep traits of interest (daytime napping, daytime sleepiness, sleep duration, insomnia, or chronotype)
63	Cornelis MC et al.	2018	Nutrients	Mendelian Randomization Studies of Coffee and Caffeine Consumption	NO	Review article summarizing Mendelian randomization studies (not an original MR study)

## Sheet: Table S2
Table S2. Description of the genetic instruments associated with sleep phenotypes and different types of dementia
Phenotypes	Sample size	Number of SNPs	Category	Consortium	Population	Year	GWAS ID
SLEEP
Daytime napping (never/rarely, sometimes, or usually)	462400	9851867	Categorical Ordered	UK Biobank	European	2018	ukb-b-4616
Daytime sleepiness (never/rarely, sometimes, often, all on the time)	460913	9851867	Categorical Ordered	UK Biobank	European	2018	ukb-b-5776
Sleep duration	460099	9851867	Continous	UK Biobank	European	2018	ukb-b-4424
Insomnia	462341	9851867	Binary	UK Biobank	European	2018	ukb-b-3957
Chronotype (morning person vs. night person)	452896	11972706	Binary	UK Biobank	European	2018	ebi-a-GCST90029029
DEMENTIA (main analysis)
All- cause dementia	216771	16380463	Binary	Finngen	European	2021	finn-b-F5_DEMENTIA
Alzheimer's disease	218792	16380466	Binary	Finngen	European	2021	finn-b-G6_ALZHEIMER
Vascular dementia	212159	16380457	Binary	Finngen	European	2021	finn-b-I9_VASCDEM
DEMENTIA (sensitivity analysis)
Early-onset Alzheimer's disease	215472	16380464	Binary	Finngen	European	2021	finn-b-AD_EO
Late-onset Alzheimer's disease	217541	16380466	Binary	Finngen	European	2021	finn-b-AD_LO
Lewy body dementia	6618	7593175	Binary	17 European and 27 North American sites/consortia	European	2021	ebi-a-GCST90001390
Dementia due to Parkinsons disease	261895	16380459	Binary	Finngen	European	2021	finn-b-PD_DEMENTIA
Parkinson's disease	482730	17891936	Binary	International Parkinson's Disease Genomics Consortium	European	2019	ieu-b-7
CHILDHOOD AND MIDLIFE DEMENTIA RISK FACTORS (multivariate MR)
Education (years of schooling)	461457	11972619	Continous	UK Biobank	European	2018	ebi-a-GCST90029013
Hearing loss	489493	24181241	Binary	UK Biobank and FinnGen	European	2021	ebi-a-GCST90018857
LDL cholesterol	343621	19037976	Continous	UK Biobank and FinnGen	European	2021	ebi-a-GCST90018961
Depression	322580	7624934	Binary	UK Biobank	European	2018	ebi-a-GCST005902
Traumatic brain injury	218792	16380466	Binary	Finngen	European	2021	finn-b-TRAUMBRAIN_NONCONCUS
Physical activity*	261055	11803978	Binary	UK Biobank	European	2018	ebi-a-GCST006098
Type 2 diabetes	484598	9587836	Binary	UK Biobank	European	2021	ebi-a-GCST90038634
Smoking	462434	9851867	Categorical Ordered	MRC-IEU	European	2018	ukb-b-223
Hypertension	484598	9587836	Binary	UK Biobank	European	2021	ebi-a-GCST90038608
Body mass index	339224	2555511	Continous	GIANT	European	2015	ieu-a-2
Alcohol intake	462346	9851867	Categorical Ordered	MRC-IEU	European	2018	ukb-b-5779
Notes. SNP: single nucleotide polymorphism
*Physical activity was defined as a binary variable based on vigorous physical activity (VPA). Participants were categorised as physically active if they reported engaging in VPA on ≥3 days per week with a typical duration of ≥25 minutes per session, and as inactive if they reported 0 days of VPA. This categorisation corresponds to common physical activity guidelines.
The UK Biobank is a longitudinal cohort study of 502,383 participants (aged 40–73 years). Baseline data recruitment of the UK biobank was conducted at 22 centers across the UK between 2006 and 2010 (19). FinnGen is a longitudinal cohort study of 500,000 participants, encompassing individuals from across Finland aged 18 years and older (20). Baseline data for the FinnGen project were collected at …

## Sheet: Table S3
Table S3. Number of genetic instruments for insomnia and each covariate phenotype, and final SNP sets included in the MVMR analyses
MVMR model	Outcome	Covariate phenotype	No. of SNPs for insomnia	No. of SNPs for covariate	No. of SNPs in combined candidate set	No. of SNPs after exposure harmonization	Final No. of SNPs included in MVMR
Insomnia + Education	Alzheimer’s disease	Years of schooling	42	217	218	211	209
Insomnia + Hearing loss	Alzheimer’s disease	Hearing loss	42	27	45	41	41
Insomnia + LDL cholesterol	Alzheimer’s disease	LDL cholesterol	42	167	181	178	170
Insomnia + Depression	Alzheimer’s disease	Depression	42	14	54	51	50
Insomnia + Traumatic brain injury	Alzheimer’s disease	Traumatic brain injury	42	12	42	39	39
Insomnia + Physical activity	Alzheimer’s disease	Physical activity	42	7	49	46	46
Insomnia + Type 2 diabetes	Alzheimer’s disease	Type 2 diabetes	42	32	46	43	43
Insomnia + Smoking	Alzheimer’s disease	Smoking	42	24	67	63	63
Insomnia + Hypertension	Alzheimer’s disease	Hypertension	42	17	43	40	40
Insomnia + BMI	Alzheimer’s disease	Body mass index	42	78	105	101	96
Insomnia + Alcohol intake	Alzheimer’s disease	Alcohol intake	42	99	115	111	111
Abbreviations: MVMR = multivariable Mendelian randomization, SNP = single-nucleotide polymorphism. The combined candidate SNP set refers to the union of instruments across insomnia and the included covariate. The final MVMR models were fitted using the common harmonized SNP set retained across exposures after harmonization, rather than separate exposure-specific instrument sets. SNPs absent from …

## Sheet: Table S4
Table S4. F statistics of instrumental variables (IVs).
Sleep Phenotypes	Sample size	nIV	R2	F statistic
Daytime napping	462400	102	0.0102	46.5414
Daytime sleepiness	460913	31	0.003	44.2001
Sleep duration	460099	74	0.0068	42.4715
Insomnia	462341	44	0.0042	44.6442
Chronotype	452896	138	0.0139	46.2087

## Sheet: Table S5
Table S5. Genetic variants used as instrumental variables for self-reported daytime napping.
SNP	Chromosome	Position	Effect allele	Other allele	EAF	Beta	SE	P
rs12140153	1	62579891	T	G	0.09424	-0.02427	0.002147	1.2e-29
rs12042846	1	98667103	C	T	0.178571	0.009054	0.001607	1.8e-08
rs903678	1	201809918	A	G	0.336999	0.013653	0.001293	4.6e-26
rs11121194	1	8569906	T	C	0.633703	0.007063	0.001266	2.4e-08
rs7555990	1	162841904	T	C	0.13587	-0.01037	0.00179	6.8e-09
rs332767	1	174655524	G	T	0.249419	0.008946	0.001414	2.5e-10
rs2786547	1	33342304	T	C	0.177277	-0.01099	0.001602	6.8e-12
rs35039375	1	171516863	G	A	0.090992	0.01278	0.002139	2.3e-09
rs1931175	1	96928273	G	C	0.38274	0.007461	0.00126	3.2e-09
rs7422655	2	208941004	T	C	0.736305	-0.00805	0.001391	7.1e-09
rs2390669	2	169091942	C	A	0.128947	-0.01128	0.001837	8.4e-10
rs908442	2	236800163	T	A	0.408474	-0.00977	0.001247	4.7e-15
rs13033444	2	23611438	G	A	0.281934	0.009441	0.001365	4.6e-12
rs12615434	2	164550970	T	C	0.11309	0.011634	0.001933	1.8e-09
rs350788	2	52938523	C	A	0.863722	-0.00998	0.001801	3e-08
rs13023587	2	49413860	G	C	0.508078	-0.00793	0.001224	9.3e-11
rs75022160	2	25311861	T	C	0.1366	-0.00976	0.00179	4.9e-08
rs12992648	2	206843819	G	A	0.281533	-0.00763	0.001361	2.1e-08
rs62189006	2	162573586	G	A	0.092513	-0.01223	0.002121	8.2e-09
rs11125776	2	59478517	G	T	0.144182	-0.01204	0.001748	5.6e-12
rs11688767	2	57988194	T	A	0.486928	0.007318	0.001226	2.4e-09
rs77154532	3	19377311	G	A	0.359504	-0.00724	0.001281	1.6e-08
rs4856536	3	84677528	A	G	0.728768	-0.0086	0.001381	4.8e-10
rs1001817	3	183995341	T	C	0.494347	-0.00777	0.001225	2.3e-10
rs40005	3	138081051	A	G	0.76889	0.008072	0.001454	2.8e-08
rs75411336	3	48879153	T	C	0.054402	-0.01576	0.0027	5.4e-09
rs13150944	4	85408000	G	A	0.687789	0.008894	0.001331	2.4e-11
rs4356873	4	164216739	C	T	0.24028	0.007893	0.001435	3.8e-08
rs9998136	4	79550425	G	C	0.748397	0.009481	0.001417	2.2e-11
rs71604045	4	36852541	T	C	0.138134	-0.01015	0.001809	2e-08
rs113886333	4	29351584	T	C	0.036115	0.018267	0.003298	3e-08
rs4692709	4	170228549	T	C	0.546706	-0.007	0.001236	1.5e-08
rs10875622	5	146693062	A	G	0.575874	0.010267	0.001241	1.3e-16
rs6452787	5	87712831	G	A	0.466869	-0.00725	0.001227	3.5e-09
rs72781017	5	89593992	G	A	0.402575	-0.00757	0.001248	1.3e-09
rs2431108	5	103947968	C	T	0.328424	0.012511	0.001302	7.5e-22
rs467897	5	102155610	A	G	0.68009	-0.00931	0.001315	1.5e-12
rs1968557	5	112029044	T	C	0.493612	-0.00789	0.001226	1.2e-10
rs13173576	5	106315695	G	T	0.463377	0.006725	0.001228	4.3e-08
rs12657723	5	62760828	T	C	0.320683	0.008181	0.001312	4.4e-10
rs614987	6	124920871	C	A	0.613566	0.010756	0.001259	1.3e-17
rs1856502	6	100097384	A	T	0.456906	0.007104	0.001228	7.2e-09
rs9475168	6	55009408	G	T	0.219022	-0.00874	0.001489	4.4e-09
rs6919087	6	37699156	G	T	0.311989	-0.01038	0.001323	4.3e-15
rs62425620	6	170605956	T	C	0.369978	0.007752	0.001276	1.2e-09
rs34262487	6	36224315	A	C	0.072621	-0.01464	0.002366	6.1e-10
rs7752899	6	84287712	T	C	0.442806	0.00848	0.001231	5.7e-12
rs9467772	6	26496578	T	A	0.199731	-0.00912	0.001528	2.4e-09
rs785145	6	114650655	G	T	0.431525	0.007065	0.001236	1.1e-08
rs2653349	6	55142337	G	A	0.787137	-0.01631	0.001495	1e-27
rs2143792	6	62182204	A	G	0.431158	-0.00722	0.001245	6.8e-09
rs35851551	7	31330785	G	A	0.101129	-0.01195	0.002049	5.5e-09
rs6942927	7	106812324	A	G	0.12313	0.014652	0.002171	1.5e-11
rs10257273	7	99188589	T	A	0.149667	-0.01117	0.001718	8.1e-11
rs351776	8	28191306	C	A	0.548043	0.007626	0.00123	5.7e-10
rs13266972	8	77292388	G	A	0.698405	-0.0073	0.001335	4.7e-08
rs285815	8	106108303	A	T	0.546163	-0.00738	0.001231	2e-09
rs7814873	8	142213997	T	C	0.616133	-0.00704	0.001275	3.3e-08
rs13284688	9	81727018	C	T	0.207055	0.014423	0.001511	1.4e-21
rs10757347	9	2269368	G	A	0.222815	0.008104	0.001476	4.1e-08
rs62560863	9	34081331	T	C	0.100702	0.011488	0.002039	1.8e-08
rs7038206	9	20906716	G	A	0.608433	0.007382	0.001255	4e-09
rs10868046	9	86338195	A	G	0.603704	0.007274	0.001261	7.9e-09
rs971415	9	108846445	G	A	0.122716	-0.01083	0.001865	6.3e-09
rs1415218	9	73504992	C	T	0.719732	-0.00785	0.001367	9.2e-09
rs12346996	9	131840856	C	T	0.728608	-0.00832	0.001378	1.5e-09
rs224111	10	64552010	A	G	0.388797	-0.00784	0.001259	4.6e-10
rs11252681	10	530775	A	G	0.045481	0.016111	0.002937	4.1e-08
rs10764260	10	20957220	A	G	0.363097	-0.00733	0.001281	1e-08
rs11258652	10	13868855	A	C	0.235891	-0.01001	0.001444	4.1e-12
rs10840017	11	8335754	G	A	0.233223	-0.00867	0.001493	6.4e-09
rs6483215	11	92792115	G	A	0.764113	-0.00842	0.001442	5.3e-09
rs4587762	11	113306893	A	G	0.604757	-0.00694	0.001256	3.3e-08
rs11224896	11	101479583	C	T	0.110091	-0.01119	0.001956	1.1e-08
rs174541	11	61565908	C	T	0.35911	0.010186	0.001275	1.4e-15
rs10835420	11	28866669	A	T	0.248826	-0.00858	0.001415	1.3e-09
rs35011311	12	38616581	T	G	0.264996	-0.00947	0.001396	1.2e-11
rs1479116	12	13500545	A	G	0.351118	0.007965	0.001295	7.8e-10
rs4402351	12	108323926	G	A	0.148069	-0.01176	0.001733	1.1e-11
rs11615756	12	117942076	T	C	0.403516	0.018239	0.001251	3.7e-48
rs2769916	13	107820389	A	G	0.688798	0.008774	0.001326	3.6e-11
rs10150432	14	29734907	G	A	0.184721	0.010452	0.00158	3.7e-11
rs2370926	14	79602542	C	T	0.367305	-0.00828	0.001274	7.9e-11
rs17158413	15	83235408	A	G	0.237392	0.008557	0.001442	3e-09
rs11071755	15	63793936	A	G	0.424644	-0.00696	0.001239	1.9e-08
rs60920123	16	10134637	A	G	0.432894	-0.00745	0.001238	1.8e-09
rs7198121	16	23841051	C	T	0.538397	-0.00682	0.001231	3e-08
rs7191614	16	69382195	G	A	0.290789	0.007698	0.001353	1.3e-08
rs8050478	16	56120461	A	G	0.500601	-0.00763	0.001225	4.6e-10
rs611351	17	43692935	G	A	0.224977	-0.02106	0.001465	7.1e-47
rs12451365	17	35595368	C	T	0.204133	0.010845	0.001519	9.3e-13
rs3935190	17	79084367	A	G	0.536792	0.00827	0.001235	2.1e-11
rs9965170	18	44788274	A	G	0.423866	-0.01419	0.001239	2.3e-30
rs4598983	18	31587856	A	G	0.176346	0.009136	0.001609	1.4e-08
rs62078646	18	36104488	T	C	0.460286	-0.00932	0.001231	3.7e-14
rs962247	18	23084118	A	G	0.475853	-0.00818	0.001236	3.6e-11
rs17265513	20	39832628	C	T	0.198242	0.008881	0.001536	7.3e-09
rs3810484	20	62194103	G	A	0.443064	-0.00711	0.001233	8.2e-09
rs910187	20	45841052	A	G	0.373013	-0.00724	0.001267	1.1e-08
rs1883048	21	47397586	C	T	0.524834	0.007848	0.001233	2e-10
rs2836918	21	40510676	C	T	0.284267	0.00787	0.001363	7.7e-09
rs2284016	22	37096794	C	T	0.399515	0.007094	0.001251	1.4e-08
SNP: single nucleotide polymorphism

## Sheet: Table S6
Table S6. Genetic variants used as instrumental variables for self-reported daytime sleepiness.
SNP	Chromosome	Position	Effect allele	Other allele	EAF	Beta	SE	P
rs1846644	12	117938380	C	T	0.408096	0.011303	0.001049	4.6e-27
rs12140153	1	62579891	T	G	0.094277	-0.01693	0.001807	7.4e-21
rs11123962	2	104157011	G	T	0.44596	0.00792	0.001036	2.1e-14
rs3122170	6	55058998	A	C	0.770296	-0.00924	0.00123	5.7e-14
rs13284688	9	81727018	C	T	0.207093	0.009436	0.001272	1.2e-13
rs13010456	2	236792801	G	A	0.405192	-0.00765	0.001052	3.5e-13
rs7207582	17	44210933	G	A	0.228698	-0.00847	0.001227	5.1e-12
rs34478464	3	84228726	T	C	0.191618	0.008843	0.001307	1.3e-11
rs843372	3	183996213	T	C	0.770761	-0.00824	0.001229	2e-11
rs11242450	5	138485865	T	C	0.523658	-0.00684	0.001034	3.7e-11
rs57746981	1	201885234	T	C	0.35614	-0.0069	0.001076	1.5e-10
rs59262698	5	92538798	C	T	0.413259	-0.00668	0.001046	1.7e-10
rs285793	8	106087862	A	G	0.539876	-0.00659	0.001036	2e-10
rs4665972	2	27598097	C	T	0.604477	-0.00671	0.001058	2.3e-10
rs55767040	2	58955028	C	T	0.302656	-0.00713	0.001128	2.5e-10
rs7476897	10	92416402	A	G	0.319441	-0.00699	0.001104	2.5e-10
rs1566362	9	128163132	C	T	0.367775	-0.00668	0.00107	4.4e-10
rs553314	1	90967306	C	T	0.635125	-0.00668	0.001078	5.7e-10
rs11078398	17	17697099	A	G	0.257546	-0.00744	0.00124	1.9e-09
rs8015449	14	82161860	G	A	0.461183	-0.00619	0.001036	2.2e-09
rs6923811	6	27289776	C	T	0.322762	-0.00659	0.001104	2.4e-09
rs17356118	15	83237899	G	A	0.231686	0.007241	0.001221	3e-09
rs4765939	12	2582397	C	G	0.418059	0.006157	0.001046	4e-09
rs56143617	6	38152041	T	C	0.179101	-0.0079	0.001348	4.6e-09
rs62519822	8	65467796	A	G	0.11231	0.009559	0.001632	4.7e-09
rs7607363	2	213402705	G	A	0.437902	0.00601	0.00104	7.4e-09
rs4286272	2	198535678	C	T	0.532938	-0.00595	0.001033	8.5e-09
rs886114	16	23865986	T	C	0.641076	-0.00607	0.001074	1.6e-08
rs825127	1	223506788	G	T	0.468559	-0.00583	0.001034	1.7e-08
rs2787120	1	33306297	G	A	0.168023	-0.00765	0.001377	2.8e-08
rs2160515	12	16753965	G	A	0.437142	0.005796	0.001047	3.1e-08
SNP: single nucleotide polymorphism

## Sheet: Table S7
Table S7. Genetic variants used as instrumental variables for self-reported sleep duration.
SNP	Chromosome	Position	Effect allele	Other allele	EAF	Beta	SE	P
rs2863957	2	114089551	A	C	0.220537	0.0289035	0.00192922	9.601e-51
rs2683630	2	58058069	G	C	0.629076	0.0149506	0.0016555	1.7e-19
rs75539574	2	58871658	C	A	0.085774	0.0236649	0.00287424	1.8e-16
rs13107325	4	103188709	T	C	0.074905	-0.0242704	0.00303933	1.4e-15
rs34556183	6	28584775	G	A	0.279888	-0.0133534	0.00178155	6.599e-14
rs9302680	16	56269892	A	G	0.439272	0.0120438	0.00161069	7.6e-14
rs8038326	15	47989799	G	A	0.273169	-0.0133838	0.00179311	8.4e-14
rs2079070	7	114126432	G	C	0.734582	-0.0134358	0.00181083	1.2e-13
rs915416	1	34731984	G	C	0.70906	-0.0127275	0.00176031	4.8e-13
rs1517572	11	28829882	C	A	0.581256	0.0116589	0.00162182	6.5e-13
rs56367859	16	6540795	G	A	0.397585	0.0116218	0.00163585	1.2e-12
rs1348047	18	53050058	T	G	0.267253	-0.012642	0.00182049	3.8e-12
rs6889592	5	102313939	A	G	0.332608	0.0117662	0.00169707	4.1e-12
rs12567114	1	98527951	A	G	0.276368	0.0123378	0.00179427	6.1e-12
rs8047587	16	53798622	T	G	0.439514	-0.0110198	0.00161283	8.3e-12
rs11621908	14	78495761	T	C	0.082807	-0.019985	0.00294327	1.1e-11
rs113021516	3	135874294	C	G	0.335898	0.0114805	0.00169722	1.3e-11
rs7115856	11	43769287	C	A	0.461273	0.010819	0.00160279	1.5e-11
rs62444917	7	2107262	C	A	0.222315	0.0129633	0.00192625	1.7e-11
rs34786000	19	9942123	T	G	0.553361	0.0109576	0.00162787	1.7e-11
rs2186122	1	66470206	T	A	0.559911	-0.0108333	0.00162062	2.3e-11
rs4767550	12	117951150	G	A	0.413171	0.0108732	0.00163264	2.7e-11
rs11650677	17	11231513	A	G	0.339185	0.0111701	0.00168963	3.8e-11
rs7831557	8	10280228	A	G	0.517438	-0.0105656	0.00160135	4.2e-11
rs11039216	11	47406592	T	C	0.532944	-0.0102766	0.00160373	1.5e-10
rs1972712	2	166945635	C	T	0.249455	0.011796	0.00184758	1.7e-10
rs11982852	7	132568255	T	C	0.243858	-0.0117257	0.00186248	3.1e-10
rs1939455	11	101520886	T	G	0.120291	-0.0158002	0.0025174	3.5e-10
rs7644809	3	107564459	C	T	0.576033	-0.0101517	0.00162466	4.1e-10
rs12518468	5	7249696	C	T	0.328685	-0.0106435	0.00170288	4.1e-10
rs4538155	2	157040773	T	C	0.646418	0.0104296	0.00167681	5e-10
rs11643715	16	23909538	G	C	0.292625	0.0109493	0.00176035	5e-10
rs2192528	4	18327896	G	A	0.522493	-0.00980706	0.00160143	9.1e-10
rs7517981	1	31555056	C	T	0.601498	-0.0099657	0.00163399	1.1e-09
rs6783516	3	178539272	T	G	0.583817	-0.00983781	0.00163116	1.6e-09
rs35662245	2	147583187	A	T	0.338713	0.0101569	0.00169075	1.9e-09
rs2734831	11	113293596	G	T	0.606881	-0.00979722	0.00163853	2.2e-09
rs374153	2	40382712	T	C	0.842567	-0.0130999	0.00219716	2.5e-09
rs7016314	8	14043662	C	T	0.655927	0.0100011	0.00168824	3.1e-09
rs9611007	22	39077058	T	C	0.141673	-0.0135938	0.00229721	3.3e-09
rs9903898	17	45575354	T	C	0.488883	-0.00944768	0.00160094	3.6e-09
rs76258078	3	55823890	G	A	0.049994	-0.0216874	0.00368137	3.8e-09
rs9810474	3	74961196	T	C	0.232184	-0.0111549	0.00189404	3.9e-09
rs6561715	13	53888526	A	T	0.630636	0.00978234	0.001661	3.9e-09
rs2839753	4	82287250	C	T	0.265347	-0.0106369	0.00181248	4.4e-09
rs17391944	9	36901494	G	T	0.04986	0.0218515	0.00372396	4.4e-09
rs174564	11	61588305	G	A	0.348602	0.00974534	0.001678	6.3e-09
rs11075419	16	61550383	T	C	0.367616	-0.00965196	0.00166332	6.5e-09
rs55658675	14	65554638	T	C	0.352906	-0.00969462	0.00167463	7.1e-09
rs10510128	10	125060948	A	G	0.207951	0.0114031	0.00197431	7.7e-09
rs365663	5	1428883	G	A	0.45495	-0.00928337	0.00161004	8.1e-09
rs1553132	11	88297740	G	A	0.258638	0.0105257	0.0018253	8.1e-09
rs113113059	6	43160375	C	T	0.219834	-0.0111278	0.00193332	8.6e-09
rs9382445	6	54937974	C	T	0.375168	-0.00948383	0.00164901	8.9e-09
rs6681755	1	71703970	A	G	0.199783	0.0115272	0.00200498	9e-09
rs11067359	12	110025557	A	G	0.250721	-0.0105876	0.00184278	9.2e-09
rs2072727	20	43538733	C	T	0.56459	-0.00926905	0.00161401	9.3e-09
rs73231956	12	123791649	C	T	0.138435	0.0133589	0.00232812	9.6e-09
rs151014368	5	176751059	A	G	0.20734	0.0113794	0.00198822	1e-08
rs8074498	17	79954544	A	T	0.580951	-0.00932835	0.00163392	1.1e-08
rs7711696	5	135486536	T	G	0.304987	-0.00986657	0.00173522	1.3e-08
rs34354917	12	38764559	A	C	0.288625	-0.0100207	0.00176809	1.4e-08
rs72771082	16	20023601	G	A	0.217832	0.0109737	0.00193583	1.4e-08
rs9345234	6	93162639	C	A	0.57786	0.0091922	0.00162351	1.5e-08
rs2748809	14	99735233	C	T	0.429258	-0.00925348	0.00164549	1.9e-08
rs35126035	19	34986767	C	A	0.55833	-0.00919552	0.00164378	2.2e-08
rs17416827	2	104591321	G	A	0.181901	0.0116093	0.00207849	2.3e-08
rs1463053	1	8705037	A	G	0.639694	0.0092696	0.00166133	2.4e-08
rs112100783	10	70541193	A	G	0.033439	-0.0252948	0.00454852	2.7e-08
rs2236295	10	64564892	T	G	0.403043	-0.00907587	0.00163637	2.9e-08
rs2279681	1	201861016	G	C	0.341785	0.00929853	0.00168475	3.4e-08
rs7740402	6	130638156	G	T	0.3061	-0.00951481	0.00173455	4.1e-08
rs8072993	17	21335627	G	T	0.635677	0.0109222	0.00199248	4.2e-08
rs17732997	3	70470834	G	C	0.429679	-0.00883899	0.00161761	4.6e-08
SNP: single nucleotide polymorphism

## Sheet: Table S8
Table S8. Genetic variants used as instrumental variables for self-reported insomnia.
SNP	Chromosome	Position	Effect allele	Other allele	EAF	Beta	SE	P
rs113851554	2	66750564	T	G	0.057291	0.0467802	0.00331329	2.9e-45
rs9894577	17	43223292	A	G	0.3182	0.0132051	0.00159687	1.3e-16
rs11152363	18	53057188	A	G	0.186319	0.0156393	0.00192518	4.5e-16
rs35881094	2	58922921	G	T	0.426882	0.0115952	0.00150555	1.3e-14
rs6561715	13	53888526	A	T	0.630662	-0.011623	0.00154234	4.8e-14
rs2014830	3	50172397	T	C	0.303519	-0.0116018	0.0016233	8.9e-13
rs2644128	1	201793440	G	C	0.548279	0.0106284	0.00149103	1e-12
rs7711696	5	135486536	T	G	0.305042	0.0111716	0.00161138	4.1e-12
rs12049261	1	107190407	C	G	0.292534	0.0111868	0.00163048	6.8e-12
rs56093896	2	114103966	A	C	0.214053	-0.0124111	0.00181352	7.7e-12
rs6690017	1	57842729	G	T	0.408855	-0.0102669	0.00151022	1.1e-11
rs9570080	13	59832775	C	T	0.344131	-0.0106379	0.00157858	1.6e-11
rs4886860	15	74340336	C	G	0.767408	-0.011796	0.00175566	1.8e-11
rs8180817	7	114047542	C	G	0.431016	-0.0100553	0.00150974	2.7e-11
rs1592757	5	103889998	C	G	0.355788	0.0102216	0.00154996	4.3e-11
rs11790060	9	96202932	C	T	0.330834	-0.0103391	0.00157854	5.8e-11
rs314280	6	105400837	G	A	0.547047	0.00971363	0.00149134	7.3e-11
rs2297787	10	104680137	A	T	0.080193	-0.0178001	0.00274996	9.6e-11
rs2062113	16	59476179	C	T	0.568257	-0.00961678	0.00150275	1.6e-10
rs1430205	5	87678585	T	C	0.461507	0.00947493	0.00149107	2.1e-10
rs11635495	15	67804682	C	T	0.512179	0.00937342	0.00148509	2.8e-10
rs10838708	11	47441513	A	G	0.45899	-0.00947656	0.00150271	2.9e-10
rs17151854	8	10236559	T	G	0.15241	0.0129893	0.00207434	3.8e-10
rs4572538	2	147423012	T	C	0.364055	-0.00960596	0.00156161	7.7e-10
rs17709610	10	104250278	G	A	0.297979	-0.0099161	0.00162078	9.5e-10
rs11097861	4	105330133	G	A	0.716256	0.0100437	0.00164946	1.1e-09
rs56330606	19	37673953	G	A	0.378954	0.00930932	0.00153044	1.2e-09
rs931221	12	84721107	A	T	0.236738	0.0106361	0.00175313	1.3e-09
rs324017	12	57487814	C	A	0.705433	-0.00988248	0.00163145	1.4e-09
rs68094047	12	109855201	T	C	0.251267	0.0103356	0.0017167	1.7e-09
rs6975972	7	1070468	G	A	0.578726	-0.00902066	0.00150428	2e-09
rs1547630	13	112642528	A	G	0.651513	0.00910814	0.00156447	5.8e-09
rs9845387	3	116425935	A	C	0.040279	-0.0218562	0.00377648	7.1e-09
rs2803296	1	1848109	C	G	0.543586	-0.00862206	0.00149047	7.3e-09
rs4577309	2	191288833	G	A	0.533655	-0.00854833	0.00149214	1e-08
rs72924721	11	65585990	T	C	0.073137	0.016478	0.00288103	1.1e-08
rs705219	3	117702270	A	T	0.887373	0.013423	0.00235299	1.2e-08
rs224032	10	64521829	A	G	0.550358	0.00839066	0.00149108	1.8e-08
rs1988337	4	91292200	G	A	0.552395	0.00838726	0.00149645	2.1e-08
rs12477304	2	200970371	G	T	0.202918	-0.0103283	0.00184766	2.3e-08
rs9906181	17	21297686	G	A	0.687567	-0.00915026	0.00163869	2.4e-08
rs10512273	9	103604551	G	A	0.505024	-0.00826645	0.00148454	2.6e-08
rs17669584	17	28899614	G	A	0.195283	0.0105512	0.00191225	3.4e-08
rs2604551	4	15091201	G	T	0.640384	-0.00848084	0.00155238	4.7e-08
SNP: single nucleotide polymorphism

## Sheet: Table S9
Table S9. Genetic variants used as instrumental variables for self-reported chronotype.
SNP	Chromosome	Position	Effect allele	Other allele	EAF	Beta	SE	P
rs1144566	1	182569626	C	T	0.970026	-0.0403948	0.00305918	1.2e-39
rs2653343	6	55133326	A	T	0.786528	-0.0145892	0.00127873	3.8e-30
rs7313852	12	38908389	A	G	0.435198	-0.0117742	0.00105788	4.5e-28
rs57435966	2	239311369	T	C	0.086509	-0.0195474	0.00185908	2.5e-25
rs17374439	1	7888438	T	C	0.195867	0.0132999	0.00131514	4.6e-24
rs7547493	1	77775233	G	A	0.177581	0.0135937	0.00136423	1.1e-23
rs28458909	9	140257189	T	C	0.122641	-0.0158209	0.00159215	4.6e-23
rs4729854	7	102383663	A	T	0.482311	-0.0106223	0.00107012	5.8e-23
rs12927162	16	52684916	G	A	0.277174	-0.01097	0.00117017	4.8e-21
rs1421085	16	53800954	C	T	0.403497	0.0099839	0.00106631	1.5e-20
rs520954	6	153135378	G	A	0.328241	0.0100707	0.00111289	1.8e-19
rs1525898	12	33904445	T	G	0.504949	0.00947765	0.00104636	2.7e-19
rs9573971	13	77568732	G	A	0.03389	-0.0248454	0.00289272	1.3e-17
rs11032362	11	33759092	A	G	0.091007	0.0152299	0.00181622	3.8e-17
rs139911	22	40704052	T	C	0.575685	-0.00887094	0.00106244	7.3e-17
rs72720396	1	91191582	G	A	0.229893	0.0101273	0.00123983	1.7e-16
rs9964420	18	56824041	A	C	0.303251	-0.00940785	0.00114399	3.4e-16
rs2518022	17	8057367	C	T	0.914869	-0.0147052	0.0018763	2.8e-15
rs12969848	18	38152835	T	C	0.529348	0.00842123	0.00105088	3e-15
rs11587758	1	150327106	A	G	0.396231	0.00835776	0.00106499	5.2e-15
rs9369915	6	13191447	A	G	0.305001	0.00886193	0.0011427	9.3e-15
rs202157	7	101637753	T	C	0.701126	-0.00888898	0.00114533	1.8e-14
rs62082401	18	5186019	G	C	0.191049	0.0100004	0.00133116	1.8e-14
rs4246036	5	152205430	T	C	0.708113	-0.00853587	0.00115112	1.2e-13
rs10520176	2	77217310	C	T	0.499633	-0.0078052	0.00104784	1.3e-13
rs4729303	7	96474878	T	C	0.81249	0.0098343	0.00133847	3.4e-13
rs4241964	4	137053959	G	T	0.47557	0.00765143	0.00105198	4.5e-13
rs10196909	2	4651199	A	C	0.517408	-0.00735585	0.00104591	7.1e-13
rs12811046	12	24066937	G	A	0.445711	-0.0076096	0.00105219	9.1e-13
rs7959983	12	90452978	C	T	0.404846	0.00756928	0.00106217	1.4e-12
rs3760185	17	17401736	T	C	0.247981	-0.00866182	0.00122522	1.6e-12
rs7001604	8	33680979	C	T	0.38619	0.00765451	0.00107983	1.8e-12
rs8063159	16	60627491	A	C	0.389272	0.0075388	0.00107191	1.9e-12
rs75120545	2	44271496	T	C	0.029893	0.0230969	0.00323939	2e-12
rs4239386	18	31664710	A	T	0.335133	-0.00781506	0.0011101	2.2e-12
rs12787765	11	58400686	A	G	0.240346	-0.00843451	0.00122557	3e-12
rs3767240	1	21163921	C	T	0.382301	0.00729187	0.00107331	5.4e-12
rs7355157	1	110129835	C	T	0.178568	-0.00940485	0.001362	5.6e-12
rs13059636	3	24935790	G	A	0.470473	0.00728436	0.00105246	7.7e-12
rs75815271	3	48405661	C	T	0.074403	0.0136874	0.0020075	9.2e-12
rs62553781	9	76679777	T	C	0.034645	-0.0198209	0.00286505	9.6e-12
rs11679484	2	198921604	A	C	0.374333	0.00736504	0.00108378	1.1e-11
rs786406	2	44735953	G	A	0.70276	0.00754379	0.00114291	1.7e-11
rs6967481	7	50642701	T	C	0.497243	0.00690619	0.00105022	1.8e-11
rs11174780	12	63515853	A	G	0.122029	-0.0107652	0.001598	1.8e-11
rs7691121	4	83274208	G	C	0.232365	-0.0082303	0.00123601	1.9e-11
rs2239626	3	185998884	C	T	0.305249	0.00759114	0.0011385	2.3e-11
rs9853258	3	18154519	C	T	0.549024	-0.0068671	0.00105656	6e-11
rs10818834	9	126317324	C	T	0.267386	-0.00781817	0.00118638	8.5e-11
rs184033703	2	206956138	A	G	0.05803	0.0146418	0.00224009	9e-11
rs17161045	7	32261458	C	T	0.369863	-0.00691763	0.00109024	1.1e-10
rs12140153	1	62579891	T	G	0.094233	-0.0115707	0.00183532	1.4e-10
rs2842638	6	41583576	G	T	0.423268	-0.00674331	0.00107027	1.8e-10
rs56076457	18	60238668	T	C	0.529129	0.00670751	0.00104785	1.9e-10
rs28380327	2	144232491	T	A	0.3702	-0.00699173	0.00108085	2e-10
rs812925	2	61680993	G	C	0.351694	0.00704137	0.00109171	2.4e-10
rs9962650	18	53574043	G	C	0.422738	0.00655768	0.00106056	2.5e-10
rs800575	8	116715389	T	C	0.759952	-0.00790646	0.00122762	2.6e-10
rs10988246	9	131961845	G	A	0.514279	-0.00662565	0.00104899	2.9e-10
rs7304278	12	106989915	G	A	0.723903	0.00735826	0.00117476	3.1e-10
rs4321976	8	76614958	C	T	0.221263	-0.00770313	0.00126048	4.4e-10
rs12377175	9	8417501	C	A	0.228718	-0.00753815	0.00121389	4.4e-10
rs7602425	2	50460480	T	C	0.075613	0.0122634	0.00198084	4.9e-10
rs78095690	20	16239683	C	T	0.436715	0.00654169	0.00105813	4.9e-10
rs60194061	3	77301121	A	G	0.269735	0.00725041	0.00118586	5.1e-10
rs35746112	16	72215147	T	A	0.166857	-0.00861764	0.0014128	6e-10
rs7857936	9	37078491	C	T	0.379195	-0.00657099	0.00107709	6.5e-10
rs72632979	11	16615883	G	A	0.171907	-0.00832301	0.00138994	6.9e-10
rs34875688	5	88182026	A	T	0.232363	-0.00754218	0.00123957	8e-10
rs11165655	1	96959104	A	G	0.52504	-0.00635	0.00104621	8.7e-10
rs4822107	22	42704834	A	G	0.506763	0.00644365	0.00105277	1e-09
rs10067113	5	26016363	T	C	0.619691	0.0065953	0.00108066	1.2e-09
rs3877930	6	153574103	G	A	0.014249	0.0264904	0.00441129	1.2e-09
rs1470764	8	101950038	A	G	0.613136	-0.00651205	0.00107454	1.2e-09
rs10501087	11	27670108	C	T	0.201044	0.00788346	0.00130425	1.2e-09
rs73606718	11	122814474	A	G	0.120558	-0.00975163	0.0016066	1.4e-09
rs10495976	2	49750698	T	A	0.389816	0.00642644	0.0010768	1.5e-09
rs2364972	17	65475332	G	A	0.462922	0.00630339	0.00105066	1.5e-09
rs1947198	2	149390435	T	C	0.122592	0.00932605	0.00159075	1.9e-09
rs3850174	3	172364093	A	T	0.257341	-0.0072725	0.0012054	1.9e-09
rs4339281	4	118315560	G	A	0.126998	-0.00926876	0.00157194	2.2e-09
rs13269289	8	4843924	A	G	0.325524	0.00653825	0.00112678	2.3e-09
rs295268	9	86429305	C	T	0.256402	0.00700996	0.00119701	2.4e-09
rs17682747	17	61181112	A	G	0.232244	0.00730702	0.00124114	2.4e-09
rs1013987	18	22630836	C	T	0.595763	0.00637891	0.00106861	2.8e-09
rs35653190	17	46077967	T	C	0.228074	-0.00740883	0.00125495	3.2e-09
rs9831488	3	160755062	G	A	0.352783	0.00646533	0.00110607	3.5e-09
rs2072727	20	43538733	C	T	0.564206	-0.00620972	0.00105589	3.5e-09
rs28479767	7	24066705	T	C	0.220987	-0.00740323	0.00126706	3.7e-09
rs28634184	4	62873419	T	C	0.251393	-0.00717403	0.00120797	4e-09
rs7298532	12	112510404	C	T	0.281917	-0.00676882	0.00116035	4.8e-09
rs34619169	9	139327277	A	G	0.307697	0.00653984	0.00113368	5.1e-09
rs9365769	6	165186963	G	A	0.56347	-0.00616952	0.0010623	5.5e-09
rs231398	4	2832189	A	G	0.162447	-0.00830915	0.00142777	6.8e-09
rs10149448	14	84253271	G	A	0.396496	-0.00625187	0.00107084	6.9e-09
rs149611468	3	8817423	C	T	0.011967	-0.0283545	0.0049017	7.2e-09
rs1113295	7	115678646	G	T	0.559302	-0.00602873	0.00105254	7.2e-09
rs226090	17	34034059	T	C	0.831285	-0.00802001	0.00139758	7.2e-09
rs1027742	5	115904410	G	A	0.261496	-0.0069564	0.00119309	7.4e-09
rs13065394	3	132971327	T	G	0.288127	-0.00669108	0.00115325	8e-09
rs4752593	10	123536490	C	G	0.628396	-0.00618583	0.00108684	9e-09
rs4270038	13	94099217	T	G	0.746132	0.00694775	0.00120645	9.1e-09
rs6599694	10	125124884	T	G	0.343839	-0.00626722	0.00110668	1.1e-08
rs10891630	11	114011665	A	G	0.388551	0.00664915	0.0011488	1.1e-08
rs9429539	1	114923636	T	C	0.323627	0.0061412	0.00111939	1.2e-08
rs12055234	5	104037760	A	G	0.32813	0.0063076	0.00111385	1.2e-08
rs13255030	8	31671330	G	A	0.414984	-0.00611795	0.00106276	1.2e-08
rs11588913	1	79963816	A	G	0.39896	-0.00602037	0.00106517	1.3e-08
rs1601409	12	17066769	G	A	0.462577	-0.00600235	0.00105104	1.3e-08
rs885255	3	156348585	C	T	0.652124	-0.00632034	0.00110262	1.5e-08
rs17448682	1	15966713	T	C	0.232048	0.00688666	0.00123775	1.8e-08
rs60616179	6	110244765	G	A	0.055197	-0.0128233	0.0023087	1.9e-08
rs10123584	9	115202610	A	G	0.70673	-0.00642131	0.00114969	2e-08
rs9597241	13	56281271	C	A	0.188637	-0.00754426	0.00134438	2.2e-08
rs1480152	5	146441646	C	T	0.680758	-0.00625162	0.00111778	2.3e-08
rs2893787	10	60568697	A	G	0.743685	-0.00675931	0.00119699	2.4e-08
rs62405438	6	50815314	A	T	0.179908	0.00753707	0.00136274	2.5e-08
rs11183201	12	46170982	C	T	0.508314	0.00585846	0.00104854	2.5e-08
rs75650221	1	174421994	T	C	0.038377	0.0151791	0.00272318	2.6e-08
rs9348050	6	166263488	C	T	0.510615	-0.00582313	0.00104698	2.7e-08
rs6425556	1	179412157	G	A	0.682654	0.00623634	0.00112093	2.8e-08
rs34627176	4	1006200	A	G	0.213923	0.00697779	0.00127894	2.9e-08
rs2467109	12	23064038	A	T	0.281489	0.00649829	0.00116436	3e-08
rs2422413	2	76343577	C	T	0.377107	0.00594738	0.00107745	3.1e-08
rs7701529	5	63861475	T	A	0.762033	0.00681784	0.00123405	3.1e-08
rs512647	11	30445366	C	G	0.443603	0.00577376	0.00105298	3.1e-08
rs7735794	5	175339984	A	G	0.223999	0.00740839	0.00132469	3.3e-08
rs114870822	2	239353793	A	G	0.012952	0.0253527	0.00463965	3.6e-08
rs62182115	2	240266397	T	C	0.341696	-0.00600362	0.00109987	3.6e-08
rs34581681	3	2435647	A	G	0.160905	-0.00803732	0.00143303	3.7e-08
rs10148448	14	101026148	A	G	0.250854	0.00660795	0.00121443	3.7e-08
rs11670534	19	47003906	T	C	0.164951	-0.00767713	0.0014141	3.9e-08
rs9636202	19	18449238	A	G	0.2666	-0.00642418	0.00118856	4.3e-08
rs115774037	3	36834668	C	T	0.025924	0.018297	0.00327001	4.4e-08
rs848552	2	36700580	G	C	0.527556	0.00572822	0.00104488	4.5e-08
rs957501	3	85791657	A	T	0.664448	-0.00600079	0.00110843	4.5e-08
rs59986227	15	48009263	G	C	0.25788	0.00658172	0.00120605	4.6e-08
rs112306229	14	78756081	G	A	0.2577	0.00668607	0.00120099	4.7e-08
SNP: single nucleotide polymorphism

[truncated: 13 more sheets: Table S10, Table S11, Table S12, Table S13, Table S14, Figure S1, Figure S2, Figure S3, Figure S4, Figure S5, Figure S6, Figure S7, Figure S8]
